# Supplementary material for: Repeat Targeted Prostate Biopsy under Guidance of Multiparametric MRI-Correlated Real-Time Contrast-Enhanced Ultrasound for Patients with Previous Negative Biopsy and Elevated Prostate-Specific Antigen: A Prospective Study
Source: PLoS One. 2015 Jun 17;10(6):e0130671. doi: 10.1371/journal.pone.0130671 (PMC4471162; doi:10.1371/journal.pone.0130671)
Supplement: S1 File — (XLSX) [file pone.0130671.s001.xlsx]

## Sheet: rebx_Pt
serial_No	Age, year	PSA	Volume	DRE	MR_PIRADS	CEUS	overall:result_ca. 0/1	TB: result_ca.0/1	SB: result_ca. 0/1	clinically signicant ca.	TB: No. core	TB:No. ca(+) core	TB: max GS	TB: max %	SB 12 cores	SB: No. ca(+) core	SB: max GS	SB: max %
sn	age	psa_prebx	tot_vol	dre	mr	CEUS_	q_ca_	TB	SB	csc	no_tot_tb	no_ca_tb	tbgs_1	percnt_tb	no_tot_sb	no_ca_sb	sbgs_1	percnt_sb
1	70	7.17	27.8	0	4	1	1	1	1	1	3	2	6	10	12	4	6	10
2	57	4.32	43	1	3	1	1	1	0	0	5	2	6	5	12	0	0	0
3	65	8.19	39	0	4	1	0	0	0	0	3	0	0	0	12	0	0	0
4	73	12.28	43	1	4	2	1	1	0	1	4	2	10	90	12	0	0	0
5	67	12.37	48	1	4	1	1	0	1	1	6	0	0	0	12	3	6	70
6	61	10.74	26	1	5	2	1	1	0	1	5	4	6	70	12	0	0	0
7	60	14.47	42	1	4	0	0	0	0	0	5	0	0	0	12	0	0	0
8	70	7.34	49	1	5	2	1	1	1	1	4	4	7(3)	80	12	2	6	30
9	54	5.14	20	0	5	0	1	1	1	1	5	2	6	80	12	1	6	60
10	57	5.74	24	1	4	2	1	0	1	0	6	0	0	0	12	1	6	5
11	67	6.85	85	1	4	1	0	0	0	0	5	0	0	0	12	0	0	0
12	72	13.35	36	1	3	1	0	0	0	0	5	0	0	0	12	0	0	0
13	69	5.68	39	1	3	2	1	0	1	0	5	0	0	0	12	1	6	10
14	57	10.63	32	1	2	2	0	0	0	0	5	0	0	0	12	0	0	0
15	72	12.07	83.9	1	2	1	0	0	0	0	6	0	0	0	12	0	0	0
16	76	9.61	24	0	5	0	1	1	0	1	6	3	6	30	12	0	0	0
17	66	14.99	26.3	0	4	1	1	0	1	1	3	0	0	0	12	3	6	80
18	63	13.07	83	1	2	0	0	0	0	0	6	0	0	0	12	0	0	0
19	66	5.92	31	1	1	1	0	0	0	0	6	0	0	0	12	0	0	0
20	28	10.03	20	0	3	0	0	0	0	0	6	0	0	0	12	0	0	0
21	57	17.23	38	1	2	1	0	0	0	0	5	0	0	0	12	0	0	0
22	69	99.12	49.97	1	5	0	1	1	1	1	5	5	8	80	12	3	8	50
23	50	11.8	17.4	0	3	1	0	0	0	0	5	0	0	0	12	0	0	0
24	37	9.37	27	0	1	0	0	0	0	0	6	0	0	0	12	0	0	0
25	63	9.63	53	0	4	1	0	0	0	0	5	0	0	0	12	0	0	0
26	63	9.9	75	1	3	2	0	0	0	0	4	0	0	0	12	0	0	0
27	42	9.03	28	1	1	0	0	0	0	0	4	0	0	0	12	0	0	0
28	56	5.63	45	0	4	0	0	0	0	0	4	0	0	0	12	0	0	0
29	76	7.48	51	1	5	1	1	1	0	1	6	2	6	50	12	0	0	0
30	58	5.67	67	1	3	1	0	0	0	0	6	0	0	0	12	0	0	0
31	69	6.02	40	0	3	1	1	1	1	1	6	2	6	20	12	4	6	80
32	65	8.12	35	1	3	2	1	0	1	0	5	0	0	0	12	1	6	0
33	68	6.45	24	0	3	1	0	0	0	0	6	0	0	0	12	0	0	0
34	65	6.22	46.1	1	3	1	0	0	0	0	5	0	0	0	12	0	0	0
35	69	9.41	12.5	0	3	1	1	1	1	1	5	5	6	40	12	1	6	20
36	68	13.41	80	1	3	1	0	0	0	0	5	0	0	0	12	0	0	0
37	77	12.2	55.7	1	1	1	0	0	0	0	6	0	0	0	12	0	0	0
38	59	12.25	66	0	3	1	0	0	0	0	5	0	0	0	12	0	0	0
39	63	14.5	74.5924	1	1	0	0	0	0	0	4	0	0	0	12	0	0	0
40	72	12.61	88.67	1	4	1	0	0	0	0	4	0	0	0	12	0	0	0
41	59	13.2	22.51	1	4	1	1	1	1	1	6	2	7(3)	20	12	5	6	20
42	58	16.6	30.16	0	4	1	1	1	1	1	6	3	7(4)	30	12	2	7(4)	20
SUM	2633	505.81	1848.6	27			18	13	13	14	212	38			504	31
MEAN	62.6905	12.0431	44.0143									0.179245				0.0615079

## Sheet: rebx_TB
serial_no	TB core _No.	TB_core_Location	MR_PIRADS	CEUS; 0:(-); 1:(+); 2:(++)	TB: result_ca.:0/1	TB: GS	TB: %
sn_TB	no_tot_tb	loc_tb	pi_cat	cat_ceus	TB	gs_tb	percnt_tb
1	1	3	3	0	1	6	10
2	2	14	3	0	1	6	10
3	3	3	4	0	0	0	0
4	1	5	3	0	0	0	0
5	2	5	3	1	1	6	5
6	3	9	1	1	1	6	5
7	4	7	3	1	0	0	0
8	5	6	2	1	0	0	0
9	1	7	4	1	0	0	0
10	2	7	4	1	0	0	0
11	3	9	3	1	0	0	0
12	1	3	1	1	0	0	0
13	2	9	3	2	1	10	90
14	3	3	1	1	0	0	0
15	4	9	3	2	1	10	90
16	1	2	2	1	0	0	0
17	2	2	2	1	0	0	0
18	3	1	2	1	0	0	0
19	4	1	2	1	0	0	0
20	5	10	3	0	0	0	0
21	6	10	3	0	0	0	0
22	1	5	5	2	1	6	50
23	2	6	2	2	1	6	20
24	3	14	3	0	1	6	70
25	4	5	5	2	1	6	70
26	5	1	3	1	0	0	0
27	1	1	4	0	0	0	0
28	2	1	4	0	0	0	0
29	3	1	4	0	0	0	0
30	4	1	4	0	0	0	0
31	5	1	4	0	0	0	0
32	1	5	5	2	1	7	80
33	2	5	5	2	1	7	80
34	3	5	5	2	1	7	80
35	4	3	5	1	1	7	80
36	1	3	4	0	0	0	0
37	2	3	4	0	0	0	0
38	3	3	4	0	0	0	0
39	4	9	5	0	1	6	80
40	5	10	5	0	1	6	60
41	1	11	3	1	0	0	0
42	2	11	3	1	0	0	0
43	3	11	3	1	0	0	0
44	4	9	3	2	0	0	0
45	5	3	4	0	0	0	0
46	6	3	4	0	0	0	0
47	1	7	2	1	0	0	0
48	2	7	2	1	0	0	0
49	3	3	1	1	0	0	0
50	4	4	1	1	0	0	0
51	5	9	4	0	0	0	0
52	1	9	3	1	0	0	0
53	2	8	1	1	0	0	0
54	3	7	1	1	0	0	0
55	4	8	1	0	0	0	0
56	6	4	1	0	0	0	0
57	1	3	2	2	0	0	0
58	2	3	2	2	0	0	0
59	3	4	1	2	0	0	0
60	4	9	1	1	0	0	0
61	5	9	1	1	0	0	0
62	1	7	2	2	0	0	0
63	2	7	2	2	0	0	0
64	3	9	2	1	0	0	0
65	4	9	2	1	0	0	0
66	6	9	1	1	0	0	0
67	1	7	2	1	0	0	0
68	2	7	2	1	0	0	0
69	3	7	2	1	0	0	0
70	4	7	2	1	0	0	0
71	5	8	1	1	0	0	0
72	6	8	1	1	0	0	0
73	1	6	4	0	1	6	30
74	2	4	5	0	1	6	5
75	3	10	4	0	1	6	5
76	4	6	4	0	0	0	0
77	5	8	1	1	0	0	0
78	6	10	4	0	0	0	0
79	1	6	4	1	0	0	0
80	2	4	4	1	0	0	0
81	3	1	3	1	0	0	0
82	1	5	2	0	0	0	0
83	2	3	2	0	0	0	0
84	3	1	2	0	0	0	0
85	4	11	2	0	0	0	0
86	5	9	2	0	0	0	0
87	6	7	2	0	0	0	0
88	1	1	2	1	0	0	0
89	2	3	2	1	0	0	0
90	3	7	2	1	0	0	0
91	4	8	2	1	0	0	0
92	5	4	2	1	0	0	0
93	6	9	2	1	0	0	0
94	1	7	3	0	0	0	0
95	2	7	3	0	0	0	0
96	3	7	3	0	0	0	0
97	4	1	3	0	0	0	0
98	5	1	3	0	0	0	0
99	6	3	3	0	0	0	0
100	1	9	2	1	0	0	0
101	2	9	2	1	0	0	0
102	3	1	2	1	0	0	0
103	4	1	2	1	0	0	0
104	5	9	2	1	0	0	0
105	1	4	5	0	1	8	50
106	2	4	5	0	1	8	70
107	3	4	5	0	1	8	80
108	4	6	5	0	1	8	50
109	5	4	5	0	1	8	60
110	1	3	3	1	0	0	0
111	2	1	3	1	0	0	0
112	3	3	3	1	0	0	0
113	4	3	3	1	0	0	0
114	5	7	2	0	0	0	0
115	1	1	2	0	0	0	0
116	2	3	2	0	0	0	0
117	3	3	2	0	0	0	0
118	4	7	2	0	0	0	0
119	5	8	2	0	0	0	0
120	6	9	2	0	0	0	0
121	1	3	2	0	0	0	0
122	2	4	1	0	0	0	0
123	3	1	4	1	0	0	0
124	4	1	4	1	0	0	0
125	5	1	4	1	0	0	0
126	1	3	3	2	0	0	0
127	2	4	1	2	0	0	0
128	3	1	3	1	0	0	0
129	4	1	3	1	0	0	0
130	1	3	2	0	0	0	0
131	2	9	2	0	0	0	0
132	3	3	2	0	0	0	0
133	4	9	2	0	0	0	0
134	1	3	3	0	0	0	0
135	2	3	3	0	0	0	0
136	3	3	3	0	0	0	0
137	4	3	3	0	0	0	0
138	1	3	5	1	0	0	0
139	2	3	5	1	0	0	0
140	3	3	5	1	1	6	30
141	4	3	5	1	1	6	50
142	5	3	5	1	0	0	0
143	6	1	3	0	0	0	0
144	1	9	1	1	0	0	0
145	2	9	1	1	0	0	0
146	3	9	1	0	0	0	0
147	4	9	1	0	0	0	0
148	5	1	3	1	0	0	0
149	6	1	3	1	0	0	0
150	1	3	2	1	0	0	0
151	2	3	2	1	0	0	0
152	3	3	2	1	1	6	5
153	4	9	3	0	1	6	20
154	5	9	3	0	0	0	0
155	6	9	3	0	0	0	0
156	1	3	2	0	0	0	0
157	2	3	2	0	0	0	0
158	3	10	1	1	0	0	0
159	4	8	3	2	0	0	0
160	5	11	1	1	0	0	0
161	1	9	3	1	0	0	0
162	2	9	3	1	0	0	0
163	3	9	3	1	0	0	0
164	4	9	3	1	0	0	0
165	5	10	2	0	0	0	0
166	6	8	2	0	0	0	0
167	1	3	3	1	0	0	0
168	2	3	3	1	0	0	0
169	3	5	3	0	0	0	0
170	4	5	3	0	0	0	0
171	5	9	1	1	0	0	0
172	1	3	3	1	1	6	30
173	2	4	1	1	1	6	40
174	3	3	3	1	1	6	10
175	4	3	3	1	1	6	15
176	5	3	3	0	1	6	30
177	1	7	3	1	0	0	0
178	2	7	3	1	0	0	0
179	3	7	3	1	0	0	0
180	4	7	3	1	0	0	0
181	5	7	3	1	0	0	0
182	2	3	1	1	0	0	0
183	3	5	1	0	0	0	0
184	4	11	1	0	0	0	0
185	5	3	1	1	0	0	0
186	6	5	1	0	0	0	0
187	2	6	1	1	0	0	0
188	1	1	3	1	0	0	0
189	2	1	3	1	0	0	0
190	3	3	1	1	0	0	0
191	4	8	1	0	0	0	0
192	5	10	1	0	0	0	0
193	1	3	1	0	0	0	0
194	2	3	1	0	0	0	0
195	3	1	1	0	0	0	0
196	4	7	1	0	0	0	0
197	1	5	4	1	0	0	0
198	2	5	4	1	0	0	0
199	3	3	1	1	0	0	0
200	4	3	1	1	0	0	0
201	1	10	4	1	0	0	0
202	2	10	4	1	0	0	0
203	3	7	2	1	1	6	5
204	4	5	4	1	0	0	0
205	5	5	4	1	1	7	20
206	6	7	4	0	0	0	0
207	1	6	3	1	0	0	0
208	2	5	4	1	0	0	0
209	3	3	3	1	1	7	10
210	4	3	3	1	1	8	30
211	5	5	4	0	0	0	0
212	6	9	3	1	1	7	10
